# Supplementary material for: Systematic Evaluation of Structure–Property–Biocompatibility Relationships of Polyhydroxyalkanoate Copolymers for Advanced Veterinary Applications
Source: Molecules. 2026 Jul 6;31(13):2375. doi: 10.3390/molecules31132375 (PMC13363577; doi:10.3390/molecules31132375)
Supplement: Supplementary file 1 [file molecules-31-02375-s001.zip]

Archive with 1 entries (1 files):
- molecules-4371114-supplementary.pdf
